# Supplementary material for: The Effect of Ethanol on Disassembly of Amyloid-β1-42 Pentamer Revealed by Atomic Force Microscopy and Gel Electrophoresis
Source: Int J Mol Sci. 2022 Jan 14;23(2):889. doi: 10.3390/ijms23020889 (PMC8779648; doi:10.3390/ijms23020889)
Supplement: Supplementary file 1 [file ijms-23-00889-s001.zip]

Archive with 1 entries (1 files):
- ijms-1529050-supplementary.pdf
